# Supplementary material for: Transcriptome analysis reveals that the multiple metabolic pathways were related to gluten polymerization in different quality wheats (Triticum aestivum L.)
Source: Food Sci Nutr. 2020 Jul 11;8(8):4573–83. doi: 10.1002/fsn3.1769 (PMC7455946; doi:10.1002/fsn3.1769)
Supplement: Supplementary file 1 — Supplementary Material [file FSN3-8-4573-s001.xlsx]

## Sheet: Sheet1
supplemental table 1 The real-time quantitative PCR primer sequences of genes in Wheat
primer	sequence (5' to 3')
18S	CTACGTCCCTGCCCTTTGTACA
18S	ACACTTCACCGGACCATTCAA
TraesCS1A02G007400.1-F	CAGCCATCCATAGCGTCGT
TraesCS1A02G007400.1-R	GTTGGATGATGCCCTGACCTT
TraesCS1A02G019000.1-F	TTCTACTTCTGTGTTCATGCTCCT
TraesCS1A02G019000.1-R	ACGACGAGTAGATACAGGTAGCTT
TraesCS1A02G317311.1-F	TCTTTCTACCCCGGCGAGACC
TraesCS1A02G317311.1-R	TGACCTTGTCCTGGCCGTT
TraesCS1B02G013500.1-F	AGCAACAACCCCAACAGTCG
TraesCS1B02G013500.1-R	TTGTTGAGGCCATTGACCCA
TraesCS1D02G002063.1-F	GCAACAACCATTTCCCACACC
TraesCS1D02G002063.1-R	AAATGGTTGTTGCGGCTGTG
TraesCS1D02G317200.1-F	AGGGTGTACAAAGGATACATTCCA
TraesCS1D02G317200.1-R	ACGATTTCCTTGCAACCCATC
TraesCS2D02G250000.1-F	AGGCTGACTTGTAATGTTACGA
TraesCS2D02G250000.1-R	CAAGCTATTGGCGATGCTCT
TraesCS4A02G025900.1-F	GTGCAAAATTATCAAAACTTGGAG
TraesCS4A02G025900.1-R	AGTATCCATCACACTACGC
TraesCS7A02G070900.1-F	GCCAGCGGGAATTCTTCGAC
TraesCS7A02G070900.1-R	TCAACGATGGTCTGCACAATGGA
TraesCSU02G108100.1-F	AGCCTCAGCAACAATATCCAT
TraesCSU02G108100.1-R	CACATTGCAGGTAGCGTCT
