# Supplementary material for: Transcriptome analysis reveals that the multiple metabolic pathways were related to gluten polymerization in different quality wheats (Triticum aestivum L.)
Source: Food Sci Nutr. 2020 Jul 11;8(8):4573–83. doi: 10.1002/fsn3.1769 (PMC7455946; doi:10.1002/fsn3.1769)
Supplement: Supplementary file 2 — Supplementary Material [file FSN3-8-4573-s002.xlsx]

## Sheet: Sheet1
supplemental table 2 The information of the significantly enriched GOs in DEGs
GO_ID	GO_Term	GO_function	GO_class
GO:0005634	nucleus	cellular_component	9
GO:0003674	molecular_function	molecular_function	2
GO:0005737	cytoplasm	cellular_component	7
GO:0016021	integral component of membrane	cellular_component	6
GO:0008150	biological_process	biological_process	2
GO:0005886	plasma membrane	cellular_component	5
GO:0005515	protein binding	molecular_function	4
GO:0009507	chloroplast	cellular_component	10
GO:0005829	cytosol	cellular_component	9
GO:0005524	ATP binding	molecular_function	9
GO:0005576	extracellular region	cellular_component	3
GO:0005739	mitochondrion	cellular_component	9
GO:0016020	membrane	cellular_component	3
GO:0005794	Golgi apparatus	cellular_component	9
GO:0006355	regulation of transcription, DNA-templated	biological_process	11
GO:0003677	DNA binding	molecular_function	6
GO:0055114	oxidation-reduction process	biological_process	5
GO:0006351	transcription, DNA-templated	biological_process	10
GO:0006468	protein phosphorylation	biological_process	8
GO:0004674	protein serine/threonine kinase activity	molecular_function	8
GO:0046872	metal ion binding	molecular_function	6
GO:0009506	plasmodesma	cellular_component	5
GO:0003700	transcription factor activity, sequence-specific DNA binding	molecular_function	4
GO:0006952	defense response	biological_process	5
GO:0004842	ubiquitin-protein transferase activity	molecular_function	6
GO:0005618	cell wall	cellular_component	6
GO:0008270	zinc ion binding	molecular_function	8
GO:0009570	chloroplast stroma	cellular_component	12
GO:0005783	endoplasmic reticulum	cellular_component	9
GO:0016301	kinase activity	molecular_function	6
S.gene.number	TS.gene.number	B.gene.number	TB.gene.number	pvalue
343	1326	16728	61561	0.867127
176	1326	7601	61561	0.16007
170	1326	8334	61561	0.790794
164	1326	7936	61561	0.729111
162	1326	8298	61561	0.920863
161	1326	8014	61561	0.841332
126	1326	5538	61561	0.270613
126	1326	6350	61561	0.848544
120	1326	4658	61561	0.0242649
85	1326	4115	61561	0.672737
80	1326	2880	61561	0.0130581
76	1326	4879	61561	0.999244
74	1326	2831	61561	0.05161
70	1326	2435	61561	0.00965327
68	1326	3704	61561	0.926907
64	1326	3620	61561	0.959369
63	1326	2048	61561	0.00338359
58	1326	2849	61561	0.690281
57	1326	2516	61561	0.366286
54	1326	2775	61561	0.797796
53	1326	2375	61561	0.415261
52	1326	1995	61561	0.0932354
50	1326	2876	61561	0.952896
41	1326	1752	61561	0.315287
41	1326	2200	61561	0.849013
38	1326	1073	61561	0.00227197
35	1326	2298	61561	0.989099
32	1326	1179	61561	0.110613
30	1326	1367	61561	0.484346
29	1326	1736	61561	0.93667
