# Supplementary material for: Transcriptome analysis reveals that the multiple metabolic pathways were related to gluten polymerization in different quality wheats (Triticum aestivum L.)
Source: Food Sci Nutr. 2020 Jul 11;8(8):4573–83. doi: 10.1002/fsn3.1769 (PMC7455946; doi:10.1002/fsn3.1769)
Supplement: Supplementary file 3 — Supplementary Material [file FSN3-8-4573-s003.xlsx]

## Sheet: Sheet1
supplemental table 3 The information of the significantly enriched KEGGs in DEGs
pathway_id	pathway_name	S.gene.number
ko04626	Plant-pathogen interaction	71
ko00500	Starch and sucrose metabolism	49
ko04075	Plant hormone signal transduction	47
ko04141	Protein processing in endoplasmic reticulum	38
ko00940	Phenylpropanoid biosynthesis	36
ko04144	Endocytosis	35
ko03013	RNA transport	34
ko00520	Amino sugar and nucleotide sugar metabolism	29
ko01200	Carbon metabolism	28
ko03040	Spliceosome	27
ko03010	Ribosome	20
ko03018	RNA degradation	17
ko00230	Purine metabolism	16
ko03015	mRNA surveillance pathway	15
ko00240	Pyrimidine metabolism	14
ko00945	Stilbenoid, diarylheptanoid and gingerol biosynthesis	13
ko01212	Fatty acid metabolism	13
ko04145	Phagosome	13
ko04146	Peroxisome	13
ko00564	Glycerophospholipid metabolism	13
ko00010	Glycolysis / Gluconeogenesis	13
ko00190	Oxidative phosphorylation	13
ko01230	Biosynthesis of amino acids	13
ko00380	Tryptophan metabolism	12
ko00460	Cyanoamino acid metabolism	12
ko00260	Glycine, serine and threonine metabolism	12
ko00040	Pentose and glucuronate interconversions	11
ko00052	Galactose metabolism	11
ko00941	Flavonoid biosynthesis	11
ko03420	Nucleotide excision repair	11
TS.gene.number	B.gene.number	TB.gene.number	pvalue
730	3698	33469	0.88883
730	1975	33469	0.192884
730	2446	33469	0.837658
730	1365	33469	0.0756249
730	1006	33469	0.00281726
730	1392	33469	0.215649
730	1350	33469	0.216856
730	1058	33469	0.124732
730	1153	33469	0.306507
730	1425	33469	0.800085
730	1286	33469	0.957774
730	808	33469	0.59447
730	737	33469	0.543011
730	762	33469	0.692832
730	767	33469	0.786629
730	336	33469	0.0342807
730	372	33469	0.0661617
730	384	33469	0.0801076
730	422	33469	0.135808
730	520	33469	0.347793
730	612	33469	0.577553
730	952	33469	0.975337
730	1013	33469	0.9874
730	343	33469	0.0748576
730	399	33469	0.165577
730	428	33469	0.227615
730	374	33469	0.196846
730	379	33469	0.20832
730	398	33469	0.254321
730	556	33469	0.670184
