# Supplementary material for: Transcriptome analysis reveals that the multiple metabolic pathways were related to gluten polymerization in different quality wheats (Triticum aestivum L.)
Source: Food Sci Nutr. 2020 Jul 11;8(8):4573–83. doi: 10.1002/fsn3.1769 (PMC7455946; doi:10.1002/fsn3.1769)
Supplement: Supplementary file 4 — Supplementary Material [file FSN3-8-4573-s004.xlsx]

## Sheet: Sheet1
supplemental table 4 The starch and sucrosemetabolism genes between the strong and weak gluten wheat
gene_id	gene_name	transcript_id
TraesCS4B02G015500	TraesCS4B02G015500	TraesCS4B02G015500.1
MSTRG.19912	TraesCS6B02G468200	TraesCS6B02G468200.1
MSTRG.12013	TraesCS4B02G009900	TraesCS4B02G009900.1
MSTRG.15289	TraesCS5A02G554200	TraesCS5A02G554200.1
TraesCS3B02G497000	TraesCS3B02G497000	TraesCS3B02G497000.1
MSTRG.13025	TraesCS4B02G393500	TraesCS4B02G393500.2
MSTRG.9635	TraesCS3B02G529400	TraesCS3B02G529400.1
TraesCS1B02G229000	TraesCS1B02G229000	TraesCS1B02G229000.1
MSTRG.24298	TraesCSU02G032700	TraesCSU02G032700.1
TraesCS6A02G325300	TraesCS6A02G325300	TraesCS6A02G325300.1
MSTRG.12381	TraesCS4B02G142000	TraesCS4B02G142000.1
TraesCS7D02G380500	TraesCS7D02G380500	TraesCS7D02G380500.1
TraesCS6D02G305000	TraesCS6D02G305000	TraesCS6D02G305000.1
TraesCS7A02G260700	TraesCS7A02G260700	TraesCS7A02G260700.2
MSTRG.16331	TraesCS5B02G431600	TraesCS5B02G431600.1
TraesCS2B02G004000	TraesCS2B02G004000	TraesCS2B02G004000.1
MSTRG.9636	TraesCS3B02G529700	TraesCS3B02G529700.1
TraesCS7B02G368500	TraesCS7B02G368500	TraesCS7B02G368500.1
TraesCS4B02G020100	TraesCS4B02G020100	TraesCS4B02G020100.1
MSTRG.17704	TraesCS5D02G437700	TraesCS5D02G437700.1
MSTRG.10052	TraesCS3D02G167100	TraesCS3D02G167100.2
TraesCS7A02G009400	TraesCS7A02G009400	TraesCS7A02G009400.1
TraesCS5D02G293800	TraesCS5D02G293800	TraesCS5D02G293800.1
TraesCS7B02G095400	TraesCS7B02G095400	TraesCS7B02G095400.1
TraesCS7A02G512100	TraesCS7A02G512100	TraesCS7A02G512100.1
MSTRG.4714	TraesCS2A02G586600	TraesCS2A02G586600.1
TraesCS5B02G279000	TraesCS5B02G279000	TraesCS5B02G279000.1
MSTRG.20608	TraesCS6D02G298500	TraesCS6D02G298500.1
TraesCS4A02G178000	TraesCS4A02G178000	TraesCS4A02G178000.1
TraesCS3B02G229700	TraesCS3B02G229700	TraesCS3B02G229700.1
MSTRG.13393	TraesCS4D02G136800	TraesCS4D02G136800.1
TraesCS2A02G325700	TraesCS2A02G325700	TraesCS2A02G325700.1
MSTRG.10800	TraesCS3D02G478200	TraesCS3D02G478200.1
TraesCS2B02G274900	TraesCS2B02G274900	TraesCS2B02G274900.1
KEGG
00500(Starch and sucrose metabolism)
00500(Starch and sucrose metabolism)
00500(Starch and sucrose metabolism)
00500(Starch and sucrose metabolism)
01200(Carbon metabolism);00010(Glycolysis / Gluconeogenesis);00030(Pentose phosphate pathway);00500(Starch and sucrose metabolism);00520(Amino sugar and nucleotide sugar metabolism)
00500(Starch and sucrose metabolism);00500(Starch and sucrose metabolism)
00500(Starch and sucrose metabolism)
00500(Starch and sucrose metabolism)
00500(Starch and sucrose metabolism);00500(Starch and sucrose metabolism)
00500(Starch and sucrose metabolism)
00500(Starch and sucrose metabolism)
00500(Starch and sucrose metabolism)
00500(Starch and sucrose metabolism)
00500(Starch and sucrose metabolism);00500(Starch and sucrose metabolism)
00500(Starch and sucrose metabolism)
00051(Fructose and mannose metabolism);00500(Starch and sucrose metabolism);00520(Amino sugar and nucleotide sugar metabolism)
00500(Starch and sucrose metabolism)
00500(Starch and sucrose metabolism)
00500(Starch and sucrose metabolism)
00500(Starch and sucrose metabolism)
00500(Starch and sucrose metabolism);00500(Starch and sucrose metabolism)
00052(Galactose metabolism);00500(Starch and sucrose metabolism)
00051(Fructose and mannose metabolism);00500(Starch and sucrose metabolism);00520(Amino sugar and nucleotide sugar metabolism)
00051(Fructose and mannose metabolism);00500(Starch and sucrose metabolism);00520(Amino sugar and nucleotide sugar metabolism)
00500(Starch and sucrose metabolism)
00500(Starch and sucrose metabolism)
00500(Starch and sucrose metabolism)
00500(Starch and sucrose metabolism)
00500(Starch and sucrose metabolism)
00500(Starch and sucrose metabolism)
00500(Starch and sucrose metabolism)
01200(Carbon metabolism);00010(Glycolysis / Gluconeogenesis);00030(Pentose phosphate pathway);00500(Starch and sucrose metabolism);00520(Amino sugar and nucleotide sugar metabolism)
00500(Starch and sucrose metabolism)
00500(Starch and sucrose metabolism);00500(Starch and sucrose metabolism)
KO_ENTRY	EC
K19893	EC:3.2.1.39
K00706	EC:2.4.1.34
K01177	EC:3.2.1.2
K01177	EC:3.2.1.2
K01810	EC:5.3.1.9
K01177	EC:3.2.1.2
K19891	EC:3.2.1.39
K01177	EC:3.2.1.2
K01177	EC:3.2.1.2
K19891	EC:3.2.1.39
K19891	EC:3.2.1.39
K01176	EC:3.2.1.1
K19891	EC:3.2.1.39
K01177	EC:3.2.1.2
K19893	EC:3.2.1.39
K00847	EC:2.7.1.4
K19891	EC:3.2.1.39
K01176	EC:3.2.1.1
K19891	EC:3.2.1.39
K19893	EC:3.2.1.39
K01177	EC:3.2.1.2
K01193	EC:3.2.1.26
K00847	EC:2.7.1.4
K00847	EC:2.7.1.4
K01176	EC:3.2.1.1
K00706	EC:2.4.1.34
K19891	EC:3.2.1.39
K01176	EC:3.2.1.1
K19891	EC:3.2.1.39
K00706	EC:2.4.1.34
K19891	EC:3.2.1.39
K01810	EC:5.3.1.9
K19892	EC:3.2.1.39
K19891	EC:3.2.1.39
Description
unnamed protein product [Triticum aestivum]
PREDICTED: callose synthase 3-like [Brachypodium distachyon]
Beta-amylase 2, chloroplastic [Triticum urartu]
Beta-amylase [Triticum urartu]
unnamed protein product [Triticum aestivum]
Beta-amylase [Aegilops tauschii]
predicted protein [Hordeum vulgare subsp. vulgare]
predicted protein [Hordeum vulgare subsp. vulgare]
Beta-amylase [Aegilops tauschii]
predicted protein [Hordeum vulgare subsp. vulgare]
RecName: Full=Glucan endo-1,3-beta-glucosidase;
Alpha-amylase type A isozyme [Aegilops tauschii]
predicted protein [Hordeum vulgare subsp. vulgare]
hypothetical protein TRIUR3_32439 [Triticum urartu]
predicted protein [Hordeum vulgare subsp. vulgare]
hypothetical protein F775_09742 [Aegilops tauschii]
glucan endo-1,3-beta-D-glucosidase [Triticum aestivum]
pentatricopeptide repeat-containing protein At1g71490 [Brachypodium distachyon]
predicted protein [Hordeum vulgare subsp. vulgare]
Glucan endo-1,3-beta-glucosidase 8 [Triticum urartu]
predicted protein [Hordeum vulgare subsp. vulgare]
predicted protein [Hordeum vulgare subsp. vulgare]
predicted protein [Hordeum vulgare subsp. vulgare]
predicted protein [Hordeum vulgare subsp. vulgare]
predicted protein [Hordeum vulgare subsp. vulgare]
Callose synthase 7 [Triticum urartu]
predicted protein [Hordeum vulgare subsp. vulgare]
alpha-amylase [Hordeum vulgare subsp. vulgare]
hypothetical protein TRIUR3_24538 [Triticum urartu]
PREDICTED: putative callose synthase 6 isoform X1 [Brachypodium distachyon]
RecName: Full=Glucan endo-1,3-beta-glucosidase;
PREDICTED: pachytene checkpoint protein 2 homolog [Brachypodium distachyon]
Glucan endo-1,3-beta-glucosidase GII [Aegilops tauschii]
Glucan endo-1,3-beta-glucosidase 3 [Aegilops tauschii]
FPKM.Sg1	FPKM.Sg2
0.232164	0.093957
3.82114	4.03859
4.44241	4.05592
43.99	14.8127
0.426868	0.201674
32.0789	12.6544
7.33899	25.8867
0.730901	0.871399
20.3234	6.06901
0.50534	0.484577
7.30443	13.0706
0.234413	0.163315
0.677596	0.839518
0.622061	0.72345
0.532889	1.00803
0.809898	0.838915
0.761337	0.411928
0.489613	0.586716
0.132518	0.089594
0.342275	0.632934
3.25698	3.21047
3.1924	2.26462
3.23551	3.43005
1.73945	1.58152
0.943504	0.819671
1.32833	1.65298
0.43653	0.799986
2.11503	1.23638
0.778645	1.05958
0.300223	0.478022
11.6274	14.9297
0.185853	0.319939
21.6251	68.4965
0.417433	0.425127
FPKM.Sg3	FPKM.Wg1	FPKM.Wg2
0.218714	4.10035	3.14412
2.21211	0.450686	0.685944
3.19399	1.48453	1.13886
85.0414	13.6788	2.44484
0.331013	2.3261	1.79782
69.3193	13.7652	3.69509
8.66703	340.418	11.4299
0.642436	1.87183	0.917297
24.2224	7.97757	1.46658
0.33922	0.777963	1.10213
11.3337	22.5234	15.5819
0.177423	0.808319	0.838163
1.26342	1.34786	2.42265
0.269352	1.32251	1.34935
0.23762	0.300681	0.509498
0.356522	0.297958	0.104542
0.223213	7.20031	0.046926
0.394871	1.48291	1.32104
0.227851	0.7071	0.59902
0.327261	0.310253	0.246765
2.59332	4.7508	8.76958
1.76849	0.360363	0.895755
2.43178	1.59279	1.14836
1.0771	2.31635	4.238
0.510908	1.71114	1.54755
0.618625	1.57615	6.53239
0.691815	0.257817	0.272715
0.498013	0.427057	0.825652
1.10102	2.33141	2.26255
0.167498	0.13549	0.191166
10.7161	19.4092	17.6329
0.251079	0.682854	0.869178
32.891	458.526	12.1414
0.314455	1.19467	0.528416
FPKM.Wg3	fc
4.44095	0.0466252
0.323293	6.89889
0.848991	3.36723
5.94069	6.51931
1.36241	0.174899
7.21561	4.62202
13.1979	0.11476
4.31228	0.316098
5.09945	3.48021
2.58955	0.29737
48.1887	0.36745
0.406908	0.280098
4.37284	0.341449
1.11807	0.426094
7.62631	0.210815
0.216126	3.2416
1.4094	0.161319
0.984345	0.388354
0.33302	0.274512
4.92347	0.237656
4.85338	0.493136
1.59977	2.53005
1.64709	2.07312
2.71297	0.474579
1.6136	0.466738
1.1494	0.388848
0.249555	2.47194
0.214187	2.62419
2.16039	0.435164
0.073386	2.36411
40.7165	0.479346
0.508291	0.367356
26.6488	0.247353
0.938047	0.434782
log2(fc)	pval	qval
-4.42275	9.35229e-14	6.29153e-12
2.78636	2.31072e-11	1.27043e-09
1.75156	4.66071e-05	0.00134875
2.70472	0.000165864	0.00423866
-2.51541	0.000182054	0.00462014
2.20852	0.000792045	0.0169148
-3.12331	0.00281042	0.050974
-1.66156	0.00533772	0.0862378
1.79918	0.00569556	0.0906523
-1.74967	0.00949326	0.137091
-1.44438	0.0104556	0.148115
-1.83599	0.0106278	0.149926
-1.55026	0.0116204	0.161037
-1.23076	0.0123796	0.168561
-2.24595	0.0124714	0.169615
1.6967	0.0143863	0.189014
-2.63201	0.0150314	0.195113
-1.36456	0.015223	0.197033
-1.86506	0.0176614	0.219898
-2.07305	0.0195466	0.237533
-1.01994	0.0212452	0.251762
1.33916	0.0220281	0.258364
1.0518	0.0238379	0.273771
-1.07528	0.0244841	0.278788
-1.09932	0.0252301	0.284699
-1.36272	0.0261843	0.292535
1.30564	0.02731	0.301206
1.39187	0.0297253	0.319492
-1.20037	0.0327411	0.340399
1.2413	0.0343758	0.352017
-1.06086	0.0356609	0.361706
-1.44475	0.0391498	0.386996
-2.01536	0.0437521	0.415705
-1.20164	0.0439818	0.417386
regulation	significant
down	yes
up	yes
up	yes
up	yes
down	yes
up	yes
down	yes
down	yes
up	yes
down	yes
down	yes
down	yes
down	yes
down	yes
down	yes
up	yes
down	yes
down	yes
down	yes
down	yes
down	yes
up	yes
up	yes
down	yes
down	yes
down	yes
up	yes
up	yes
down	yes
up	yes
down	yes
down	yes
down	yes
down	yes
