# Supplementary material for: Transcriptome analysis reveals that the multiple metabolic pathways were related to gluten polymerization in different quality wheats (Triticum aestivum L.)
Source: Food Sci Nutr. 2020 Jul 11;8(8):4573–83. doi: 10.1002/fsn3.1769 (PMC7455946; doi:10.1002/fsn3.1769)
Supplement: Supplementary file 5 — Supplementary Material [file FSN3-8-4573-s005.xlsx]

## Sheet: Sheet1
supplemental table 5 The hormone signaling genes between the strong and weak gluten wheat
gene_name	Description
TraesCS2A02G000200	Protein EIN4 [Aegilops tauschii]
TraesCS5B02G280100	hypothetical protein TRIUR3_17029 [Triticum urartu]
TraesCS3A02G001500	Serine/threonine-protein kinase HT1 [Aegilops tauschii]
TraesCS3B02G225800	predicted protein [Hordeum vulgare subsp. vulgare]
TraesCS6B02G146300	predicted protein [Hordeum vulgare subsp. vulgare]
TraesCS2D02G107100	CBL-interacting protein kinase 29 [Triticum aestivum]
TraesCS2B02G124100	CBL-interacting protein kinase 29 [Triticum aestivum]
TraesCS2A02G106500	CBL-interacting protein kinase 29 [Triticum aestivum]
TraesCSU02G156700	Serine/threonine-protein kinase CTR1 [Triticum urartu]
TraesCS2D02G493700	serine-threonine protein kinase [Triticum aestivum]
TraesCS3A02G282800	SNF1-related protein kinase catalytic subunit alpha KIN10 [Triticum urartu]
TraesCS2A02G183900	predicted protein [Hordeum vulgare subsp. vulgare]
TraesCS2B02G578500	PREDICTED: auxin response factor 12 isoform X2 [Brachypodium distachyon]
TraesCS5A02G378200	Auxin-responsive protein IAA12 [Triticum urartu]
TraesCS2B02G600800	predicted protein [Hordeum vulgare subsp. vulgare]
TraesCS5A02G378300	Auxin-responsive protein IAA30 [Triticum urartu]
TraesCS3B02G330600	wpk4 protein kinase [Triticum aestivum]
TraesCS2B02G572500	salinity inducible transcription factor ERF4 [Triticum aestivum]
TraesCS6D02G100900	Auxin response factor 5 [Aegilops tauschii]
TraesCS1A02G402400	mitogen activated protein kinase 20-5 [Triticum aestivum]
TraesCS4D02G298600	predicted protein [Hordeum vulgare subsp. vulgare]
TraesCS6A02G399400	predicted protein, partial [Hordeum vulgare subsp. vulgare]
TraesCS5B02G223900	predicted protein [Hordeum vulgare subsp. vulgare]
TraesCS2D02G087500	predicted protein [Hordeum vulgare subsp. vulgare]
TraesCS1B02G431400	Mitogen-activated protein kinase 7 [Aegilops tauschii]
TraesCS2D02G320800	ETHYLENE INSENSITIVE 3-like 5 protein [Aegilops tauschii]
TraesCS1D02G337400	predicted protein [Hordeum vulgare subsp. vulgare]
TraesCS6D02G383600	predicted protein, partial [Hordeum vulgare subsp. vulgare]
TraesCS5A02G058700	predicted protein [Hordeum vulgare subsp. vulgare]
TraesCS5D02G388200	Auxin-responsive protein IAA12 [Aegilops tauschii]
TraesCS5D02G232600	predicted protein [Hordeum vulgare subsp. vulgare]
TraesCS5D02G069200	predicted protein [Hordeum vulgare subsp. vulgare]
TraesCS3D02G491900	Carbon catabolite-derepressing protein kinase [Aegilops tauschii]
TraesCS7B02G138900	predicted protein [Hordeum vulgare subsp. vulgare]
TraesCS7A02G410700	mitogen-activated protein kinase [Triticum aestivum]
TraesCS1D02G314400	Serine/threonine-protein kinase Aurora-3 [Aegilops tauschii]
TraesCS3B02G455600	Serine/threonine-protein kinase CTR1 [Aegilops tauschii]
TraesCS7B02G309900	mitogen-activated protein kinase [Triticum aestivum]
TraesCS5B02G381500	CBL-interacting protein kinase 7 [Triticum aestivum]
TraesCS1A02G333800	predicted protein [Hordeum vulgare subsp. vulgare]
TraesCS5D02G449400	Auxin-responsive protein IAA14 [Aegilops tauschii]
FPKM.Sg1	FPKM.Sg2	FPKM.Sg3	Sg 平均值	FPKM.Wg1	FPKM.Wg2	FPKM.Wg3
0.224496	0.483747	0.207751	0.305331	1.77856	1.78442	2.33692
1.28643	0.987713	0.88855	1.05423	4.34165	5.21884	2.87638
0.27049	0.886655	0.276884	0.47801	3.42663	2.44867	1.75736
1.91692	3.28427	1.25765	2.15295	0.070509	0.525194	0.013594
0.835702	4.05068	0.737423	1.8746	7.02281	9.51453	7.78163
0.154736	0.540465	0.284937	0.326713	3.24801	0.253809	3.90761
0.234555	0.785393	0.382177	0.467375	2.96271	0.607894	5.75622
0.407478	1.16448	0.448516	0.673492	3.86289	0.568365	6.885
1.83727	2.22665	0.830683	1.63153	6.93938	4.46909	2.68262
18.1641	15.1149	18.1776	17.1522	50.8121	48.0439	47.5848
1.39371	1.22254	0.768774	1.12834	2.87979	6.05433	1.63568
0.457228	0.85067	0.543099	0.616999	2.54989	0.387347	5.93251
0.404992	0.518515	0.140416	0.354641	0.68302	1.22892	1.55661
2.4781	2.21877	3.58375	2.7602	9.47681	3.49984	13.9758
1.09723	1.41919	0.874961	1.13046	3.11593	3.40349	2.52256
1.88982	3.3087	2.18243	2.46032	6.33745	4.71742	7.35005
2.44575	2.44881	1.59264	2.1624	6.53326	4.8752	3.75749
8.22603	7.14329	5.4549	6.94141	0.375758	0.101395	3.14103
1.86358	2.81355	2.32441	2.33385	3.701	4.23291	11.931
1.87537	2.48019	1.28294	1.8795	2.82115	3.37875	7.31884
2.81488	3.12301	4.84228	3.59339	4.41339	3.69966	31.8323
0.970116	0.850722	0.628557	0.816465	2.25125	2.2838	1.09848
4.08229	7.57986	3.49168	5.05128	7.94944	2.09056	49.0879
1.91795	2.32783	2.22878	2.15818	5.65625	0.958707	14.1356
3.56259	3.13799	2.64366	3.11475	3.40549	5.48008	13.4398
0.762276	2.32004	1.586	1.5561	4.89615	1.3868	6.59394
1.11301	1.29437	0.66882	1.0254	0.565698	0.488876	0.309384
0.743486	0.635506	0.377462	0.585485	1.89118	1.73557	0.627691
1.63601	1.71037	1.52788	1.62475	2.84781	5.75195	2.73306
1.69475	0.966441	3.86406	2.17509	8.40329	4.9433	5.10998
2.26933	5.28721	1.40049	2.98567	4.86681	0.462802	28.8337
0.63836	1.40961	0.876257	0.974741	2.40798	1.62775	2.94031
0.406403	0.385778	0.136728	0.309636	0.812583	0.413906	1.32057
3.22902	2.84802	0.86635	2.31446	1.02582	1.25071	1.15847
7.16234	7.51498	4.70737	6.46156	5.29547	5.41847	42.9374
0.294507	0.428409	0.157969	0.293628	0.944922	0.623936	0.771401
0.656925	0.848567	0.328357	0.611283	0.171811	0.436556	0.120344
5.32555	6.04038	3.47088	4.9456	5.13817	5.79285	20.4984
0.380801	1.15274	0.31339	0.615643	0.896817	1.76834	1.76266
0.617246	1.14664	0.718274	0.827388	1.11037	1.57191	2.87217
0.071416	0.562984	1.2188	0.617735	4.27592	1.27031	1.3401
Wg 平均值	fc	log2(fc)	pval	qval	regulation	significant
1.96663	0.155256	-2.68728	1.94065e-07	7.82119e-06	down	yes
4.14562	0.2543	-1.9754	1.59633e-05	0.000499824	down	yes
2.54422	0.187881	-2.41211	2.71233e-05	0.00081331	down	yes
0.203099	10.6005	3.40606	6.08698e-05	0.00172291	up	yes
8.10632	0.231252	-2.11246	0.000218049	0.00544861	down	yes
2.46981	0.132283	-2.91831	0.000328425	0.00779436	down	yes
3.10894	0.150333	-2.73377	0.000382098	0.00890667	down	yes
3.77209	0.178546	-2.48563	0.000553073	0.0122955	down	yes
4.69703	0.347355	-1.52552	0.00123134	0.0250655	down	yes
48.8136	0.351382	-1.50889	0.00175219	0.0341036	down	yes
3.52326	0.320254	-1.64271	0.00191072	0.0367175	down	yes
2.95658	0.208687	-2.26059	0.00203045	0.0386797	down	yes
1.15618	0.306734	-1.70494	0.00325898	0.0577273	down	yes
8.98415	0.30723	-1.70261	0.00338057	0.0594733	down	yes
3.01399	0.375071	-1.41476	0.00380393	0.0653	down	yes
6.13497	0.401032	-1.31821	0.00404176	0.0686053	down	yes
5.05532	0.427747	-1.22517	0.00437613	0.0731781	down	yes
1.20606	5.75543	2.52492	0.00791692	0.117813	up	yes
6.62164	0.352457	-1.50448	0.00895239	0.130785	down	yes
4.50625	0.417088	-1.26158	0.00964843	0.138784	down	yes
13.3151	0.269873	-1.88965	0.0105811	0.149363	down	yes
1.87785	0.434788	-1.20162	0.0114304	0.15885	down	yes
19.7093	0.256289	-1.96416	0.0137664	0.182812	down	yes
6.91685	0.312018	-1.6803	0.0166445	0.210028	down	yes
7.44177	0.418549	-1.25653	0.0166679	0.210166	down	yes
4.2923	0.362534	-1.46381	0.017464	0.218076	down	yes
0.454653	2.25535	1.17335	0.017892	0.221714	up	yes
1.41815	0.412852	-1.2763	0.0183361	0.225816	down	yes
3.77761	0.430101	-1.21725	0.0206256	0.246547	down	yes
6.15219	0.353546	-1.50003	0.0270969	0.299381	down	yes
11.3878	0.262183	-1.93136	0.0277433	0.304456	down	yes
2.32535	0.419181	-1.25436	0.0293599	0.316737	down	yes
0.84902	0.364699	-1.45522	0.0306018	0.325419	down	yes
1.145	2.02136	1.01533	0.0318752	0.334587	up	yes
17.8838	0.361309	-1.4687	0.0329755	0.342146	down	yes
0.780086	0.376405	-1.40964	0.0337295	0.347655	down	yes
0.242904	2.51657	1.33146	0.0356959	0.361811	up	yes
10.4765	0.472067	-1.08294	0.0428586	0.410077	down	yes
1.47594	0.41712	-1.26147	0.0448823	0.422958	down	yes
1.85148	0.446879	-1.16204	0.0457124	0.427983	down	yes
2.29544	0.269114	-1.89371	0.0488914	0.447075	down	yes
