# Supplementary material for: Transcriptome analysis reveals that the multiple metabolic pathways were related to gluten polymerization in different quality wheats (Triticum aestivum L.)
Source: Food Sci Nutr. 2020 Jul 11;8(8):4573–83. doi: 10.1002/fsn3.1769 (PMC7455946; doi:10.1002/fsn3.1769)
Supplement: Supplementary file 6 — Supplementary Material [file FSN3-8-4573-s006.xlsx]

## Sheet: Sheet1
supplemental table 6 The detailed information of 10 genes among the different quality wheat
gene_id	gene_name	Description	FPKM.Sg1	FPKM.Sg2	FPKM.Sg3
MSTRG.888	TraesCS1A02G317311	high-molecular-weight glutenin subunit [Secale cereale x Triticum aestivum]	31.9981	43.0276	37.5128
MSTRG.3196	TraesCS1D02G317200	Serine/threonine-protein kinase PBS1 [Aegilops tauschii];high molecular weight glutenin subunit, partial [Aegilops tauschii]	24.6542	30.4788	27.5665
MSTRG.1194	TraesCS1B02G013500	low molecular weight glutenin subunit [Triticum aestivum]	73.8441	110.409	92.1267
MSTRG.24425	TraesCSU02G108100	alpha-gliadin [Triticum aestivum]	192.224	196.633	194.428
MSTRG.17	TraesCS1A02G007400	gamma-gliadin [Triticum aestivum]	119.974	139.337	129.655
MSTRG.2372	TraesCS1D02G002063	omega gliadin [Aegilops markgrafii]	67.9118	46.0539	56.9828
MSTRG.6571	TraesCS2D02G250000	70 kDa peptidyl-prolyl isomerase [Aegilops tauschii]	10.3948	6.79394	8.59438
MSTRG.20929	TraesCS7A02G070900	peroxidase 1 [Triticum aestivum]	23.7475	31.9245	27.836
MSTRG.60	TraesCS1A02G019000	PREDICTED: V-type proton ATPase 16 kDa proteolipid subunit [Brachypodium distachyon]	94.3104	89.245	91.7777
MSTRG.10955	TraesCS4A02G025900	Putative serine protease do-like htrA [Aegilops tauschii]	2.49216	2.55363	2.5229
FPKM.Mg1	FPKM.Mg2	FPKM.Mg3	FPKM.Wg1	FPKM.Wg2	FPKM.Wg3
126.739	13.8211	24.643	15.2815	3.06125	3.84654
85.2457	15.223	19.0493	9.21299	1.79433	2.95869
230.343	27.2491	45.4195	20.5211	1.41261	4.58468
532.068	45.3669	86.5187	35.1152	1.82522	15.471
286.069	22.0652	84.7791	10.4908	1.10344	5.10967
225.54	32.9616	31.2378	14.5964	1.42542	5.33519
10.8237	8.28506	10.1787	3.81844	4.89415	3.68902
61.1583	17.8595	14.7487	8.5377	0.73781	3.93597
90.4868	98.3591	94.4202	25.4954	31.8726	14.8325
2.10904	2.55513	1.58326	6.88048	10.5076	5.46434
