# Supplementary material for: Transcriptome analysis reveals that the multiple metabolic pathways were related to gluten polymerization in different quality wheats (Triticum aestivum L.)
Source: Food Sci Nutr. 2020 Jul 11;8(8):4573–83. doi: 10.1002/fsn3.1769 (PMC7455946; doi:10.1002/fsn3.1769)
Supplement: Supplementary file 7 — Supplementary Material [file FSN3-8-4573-s007.xlsx]

## Sheet: Sheet1
supplemental table 7 the genes of protein isomerase and POD enzyme
gene_name	Description	FPKM.Sg1	FPKM.Sg2	FPKM.Sg3	FPKM.Wg1
TraesCS4B02G197900	L-ascorbate peroxidase 1, cytosolic [Triticum urartu]	14.4585	53.1509	16.6303	20.6146
TraesCS5D02G256400	peroxidase 7 [Triticum monococcum]	6.13304	9.90789	5.40314	6.95696
TraesCS7A02G070900	peroxidase 1 [Triticum aestivum]	23.7475	6.54449	31.9245	8.5377
TraesCS7A02G272200	peroxisomal ascorbate peroxidase protein [Triticum aestivum]	11.4267	11.6287	12.8888	8.90312
TraesCS2B02G174400	RecName: Full=1-Cys peroxiredoxin PER1; AltName: Full=Rehydrin homolog; AltName: Full=Thioredoxin peroxidase	196.321	258.517	204.943	239.359
TraesCS1B02G292400	Peptidyl-prolyl cis-trans isomerase FKBP4 [Triticum urartu]	3.08035	4.25008	4.26364	3.18663
TraesCS7D02G457200	Peptidyl-prolyl cis-trans isomerase-like protein 4 [Aegilops tauschii]	3.74954	2.43016	2.56035	2.47288
TraesCS2B02G012800	Peptidyl-prolyl cis-trans isomerase 1 [Aegilops tauschii]	4.80836	4.461	4.6129	4.25052
TraesCS2D02G250000	70 kDa peptidyl-prolyl isomerase [Aegilops tauschii]	10.3948	10.8593	6.79394	3.81844
	FPKM.Wg2	FPKM.Wg3	fc	log2(fc)	pval	qval	regulation
TraesCS4B02G197900	2.48546	9.55378	2.57978	1.36725	0.0501388	0.455731	up
TraesCS5D02G256400	3.8401	6.92384	1.2101	0.275127	0.53318	1	up
TraesCS7A02G070900	0.73781	3.93597	4.70927	2.2355	0.0024193	0.0449185	up
TraesCS7A02G272200	8.94839	5.99102	1.50756	0.59222	0.0757781	0.588014	up
TraesCS2B02G174400	69.9777	154.448	1.4226	0.508532	0.312915	1	up
TraesCS1B02G292400	4.61048	2.73136	1.10121	0.139092	0.587153	1	up
TraesCS7D02G457200	3.49	1.54987	1.16336	0.218299	0.43443	1	up
TraesCS2B02G012800	5.34018	2.77841	1.12233	0.1665	0.5257	1	up
TraesCS2D02G250000	4.89415	3.68902	2.26164	1.17737	0.0018028	0.0349185	up
